# Supplementary material for: Evidence and implications of pre‐existing humoral cross‐reactive immunity to SARS‐CoV‐2
Source: Immun Inflamm Dis. 2020 Dec 15;9(1):128–33. doi: 10.1002/iid3.367 (PMC7860591; doi:10.1002/iid3.367)
Supplement: Supplementary file 1 — Supporting information. [file IID3-9-128-s001.xlsx]

## Sheet: Feuil1
ID N°	Age (years)	Sex	Height (cm)	Weight (Kg)	BMI	BCG Vaccination		Chronic diseases	Alcool			Tabac		HIV	LTB infection
						Yes (Y)/No (N)	Year of TB vaccination	Yes (Y)/No (N)	Yes (Y)/No (N)	Years drinking	Type	Yes (Y)/No (N)	Type		Results
ID 003	46	M	172	95	32.11	Y		N			Light or casual driker	N			Negative
ID 005	38	F	160	54	21.09	Y	2013					N			Negative
ID 007	36	F	158	58	23.23	Y		N	Y			N	Light or casual smoking		Negative
ID 010	52	M	169	60	21.01	N		Yes -hypertension	Y	38	Heavy driker	Y	Light or casual smoking		Positive
ID 011	27	F	160	79	30.86	Y	1998	N	Y	5	Light or casual driker	N			Negative
ID 012	56	F			#DIV/0!	Y	1956	N	Y		Mild driker	N			Negative
ID 013	29	M	177	90	28.72	N		N	N			N			Negative
ID 022	50	M	161	50	19.29	Y	1965	N	Y	18	Mild driker	N			Positive
ID 025	33	M	171	85	29.07	Y	1990	N	N			N			Positive
ID 026	43	F	160	66	25.78	Y	1972	N	Y	25	Heavy driker	N			Positive
ID 030	44	F	155	100	41.62	Y	1995	Yes -hypertension	Y	10	Light or casual driker	Y	Light or casual smoking		Negative
ID 032	51	F	158	105	42.06	Y	1964	N	Y	5	Mild driker	Y	Light or casual smoking		Negative
ID 033	55	F	162	70	26.67	Y	1995	Yes - sinusitis	Y		Light or casual driker	N			Negative
ID 035	33	F	155	97	40.37	Y	1982	N	Y	4	Light or casual driker	N			Positive
ID 036	32	F	170	74	25.61	Y	2011	N	Y	5	Light or casual driker	N			Negative
ID 037	38	F	173	70	23.39	Y	2013	Yes - arthritis	N			N			Negative
ID 038	45	F	163	107	40.27	Y	2014	N	N			N			Negative
ID 039	42	M	175	75	24.49	Y	2000	N	Y	20	Heavy driker	Y	Mild smoker		Positive
ID 040	31	M	179	76	23.72	N		N	Y	18	Heavy driker	Y	Light or casual smoking		Negative
ID 041	32	F	162	79	30.1	Y	1983	N	Y			N			Negative
ID 042	38	F	160	52	20.31	Y	2010	N	N			N			Negative
ID 043	55	F	168	120	42.52	N		N	N			N			Negative
ID 044	40	F	160	65	25.39	Y	1975	N	N			N			Negative
ID 045	45	F	160	65	25.39	Y	1970	N	Y	21	Mild driker	N			Negative
ID 046	58	F	152	65	28.13	Y	1975	N	Y	30	Mild driker	Y	Light or casual smoking		Negative
ID 047	50	F	152	81	35.06	Y	2012	N	Y		Light or casual driker	N			Negative
ID 048	48	F	155	85	35.38	N		N	N			N			Positive
ID 050	51	F	140	79	40.31	Y	2001	N	N			N			Negative
ID 051	32	F	161	68	26.23	Y	1983	N	Y	2	Mild driker	N			Negative
ID 052	38	F	163	43	16.18	Y	1977	N	Y	2	Heavy driker	N			Negative
ID 053	47	F	157	74	30.02	Y	2001	NI	N			N			Negative
ID 054	54	F	163	82	30.86	Y	1961	N	N			N			Negative
ID 055	37	F	161	85	32.79	Y	2013	N	N			N			Negative
ID 056	42	F	156	53	21.78	Y	1973	N	Y	5	Mild driker	N			Negative
ID 059	42	F	158	65	26.04	Y	1973	N	N			N			Negative
ID 060	35	M	171	70	23.94	Y	1980	N	Y	10	Mild driker	N			Positive
ID 061	37	M	160	57	22.27	N		N	N			N			Positive
ID 062	34	M	173	74	24.73	Y	2013	N	N			N			Negative
ID 063	38	M	178	138	43.56	Y	1977	N	Y	10	Heavy driker	N			Negative
ID 064	28	F	160	78	30.47	N		N	Y	3	Mild driker	N			Negative
ID 065	55	F	157	80	32.46	Y	1995	Yes -hypertension	Y		Light or casual driker	N			Negative
ID 066	28	M	163	55	20.7	Y	1987	N	Y	8	Light or casual driker	N			Negative
ID 067	28	M	180	61	18.83	Y	1987	N	Y	10	Mild driker	N			Positive
ID 068	42	M	160			Y	1973	N	N			N			Positive
ID 069	52	F	145	75	35.67	Y	2000	N	N			N			Positive
ID 070	32	F	165	85	31.22	Y	1983	N	N			N			Negative
ID 071	56	F	160	62	24.22	Y	1959	N	N			N			Negative
ID 072	25	F	160	57	22.27	N	2010	N	N			N			Negative
ID 073	32	F	174	94	31.05	Y	2013	N	Y	10	Light or casual driker	N			Negative
ID 074	65	F	156	96	39.45	Y	1998	Yes - Vascular insufficiency	Y		Light or casual driker	N			Negative
ID 075	33	F	155		0	Y	2007	N	N			N			Negative
ID 078	38	F	166	83	30.12	Y	1977	N	N			N			Positive
ID 079	38	F	160	71	27.73	Y	1977	Yes -hypertension	Y	15	Light or casual driker	N			Negative
ID 080	23	F	160	113	44.14	Y	1990	N	N			N			Negative
ID 081	28	M	163	60	22.58	Y	1987	N	Y	9	Light or casual driker	N			Positive
ID 083	32	F	150	60	26.67				Y		Mild driker				Negative
ID 084	27	F	154	64	26.99				N						Negative
ID 087	38	F	155	77	32.05				Y		Mild driker				Negative
ID 088	45	F	150	89	39.56	Y		Yes-asthma	Y			N			Positive
ID CC03	29	M	176	76	24.5351				N			N			Positive
ID CC08	22	M	172	50	16.901	N			N			N			Positive
ID CC09	22	M	163	67	25.2174	y		N	Y		Light or casual driker	N			Negative
ID CC13	62	F	150	50	22.22	Y			Y			N			Positive
ID CC14	28	F				Y		N	Y		Heavy driker	N			Negative
ID CC15	42	F	159	69	27.29	Y		N	Y	10	Heavy driker	N			Negative
ID CC17	18	F				N		N	Y			Y			Negative
ID CC18	50	F				N		N	Y			N			Negative
ID CC21	63	M		69		Y		Yes -hypertension	Y	4	Mild driker	N			Positive
ID CC22	47	M	170	65	22.49	N		N	Y		Mild driker	N			Positive
ID CC23	44	M	165	60	22.04	Y		Yes-diabetes	Y	11	Mild driker	N			Negative
ID CC24	20	M				N		N	N			Y			Negative
ID CC26	25	M	190	70	19.39	Y		N	Y			Y			Negative
ID CC29	56	F				Y		Yes -hypertension and Diabetes	N			N			Negative
ID CC30	50	M	168	75	26.57	Y		N	N			N			Negative
ID CC31	49	F	168	63	22.32	Y		Yes -sinusitis	N			N			Negative
ID CC32	25	F		50		Y		N	N			N			Negative
ID CC33	21	F		85		Y		N	N			N			Negative
ID CC34	41	F	150	82	36.44	Y		Yes -sinusitis	Y	15	Mild driker	N			Negative
ID CC35	35	F	161	69	26.62	Y		N	N			N			Negative
ID CC36	38	F	161	65	25.08	Y		N	N			N			Negative
ID CC38	55	F	159	70	27.69	Y		Yes-asthma	N			N			Positive
ID CC39	25	F	153	44	18.8	Y		Yes - vascular insufficiency	N			N			Negative
ID CC41	14					Y		N	Y			N			Negative
ID CC42	26	F		90		Y		N	N			N			Positive
ID CC43	70	F				Y		N	Y			N			Negative
ID CC 44	45	F	150	89	39.6	Y		Yes-asthma	N		Light or casual driker	N			Positive
ID CC47	63	M				Y		N	Y	10	Mild driker	N			Negative
ID CC48	26	F	168	72	25.51	Y		N	N			N			Negative
ID CC49	46	F	170	85	29.41	Y		Yes -hypertension and Diabetes	N			N			Negative
ID CC50	29	F	163	62	23.34	Y		N	N			N			Positive
ID CC51	38	F				Y		N	N			N			Negative
ID CC52	20	F		86		Y		N	N			N			Negative
ID CC53	62	M		85		Y		Yes-diabetes	Y			N			Negative
ID CC54	28	M	174	66	21.8	Y		N	N			N			Negative
ID CC55	29	M	177	59	18.83	Y		Yes -sinusitis	N			Y			Positive
ID CC56	49	M	185	76	22.21	Y		N	N			Y			Positive
ID CC57	40	M		46		Y		N	Y			N			Negative
ID CC58	48	F	165	60	22.04	Y		HIV	N			N		Positive	Negative
ID CC59	67	M				Y		N	N			N			Positive
ID CC60	26	M	169	55	19.26	Y		N	Y		Mild driker	N			Negative
ID CC61	28	F	157			Y		N	N			N			Negative
ID CC62	48	F		60		Y		N	N			N			Negative
ID CC63	36	F		95		N		N	Y		Mild driker	N			Positive
ID CC64	55	F		88		Y		Yes -hypertension and Diabetes	N			N			Negative
ID CC65	27	F		78		Y		N	Y		Mild driker	N			Negative
ID CC66	63	M	160	70	27.34	Y		Yes -hypertension	N			N			Negative
ID CC67	33	M	173	74	24.73	Y		N	N			N			Positive
ID CC68	23	F	168		0	Y		N	Y			N			Positive
ID CC71	18	F	168		0	Y		N	Y	2	Mild driker	N			Positive
ID CC72	38	F	169	110	38.51	Y		N	Y	3	Mild driker	N			Positive
ID CC73	21	F	161	49	18.9	Y		N	N			N			Negative
ID CC74	26	F	166	57	20.69	Y		N	N			Y			Positive
ID CC75	28	F	165		0	Y		N	Y	3	Mild driker	N			Negative
ID CC76	41	F	150	56	24.89	Y		N	N			N			Positive
ID CC77	45	M	175	61	19.92	Y		HIV	N			N			Positive
ID CC78	64	F	160	65	25.39	Y		Yes-diabetes	N			N			Negative
ID CC79	45	M	172	76	25.69	Y		N	N			N			Positive
ID CC80	26	M	180	87	26.2	Y		N							Negative
ID CC81	18	M	160	108	42.19	Y		N	N			N			Negative
ID CC82	13	M	140	70	35.7	Y		N	N			N			Negative
ID CC83	16	F	160	75	29.3	Y		N	N			N			Negative
ID CC85	43	M	184	105	31.01	Y		N	N			N			Positive
ID CC87	39	F	171	78	26.67	Y		N	N			N			Negative
ID CC88	22	F	167	65	23.31	Y		N	N			N			Positive
ID CC89	44	M	170	76	26.3	Y		N	Y			Y			Negative
ID CC90	59	F	160	65	25.39	Y		N	Y	5	Mild driker	N			Negative
ID CC91	41	F	154	92	38.79	Y		N	Y	7	Mild driker	N			Negative
ID CC92	80	M	172	80	27.04	Y		Yes -hypertension	N			N			Negative
ID CC93	26	M	165	57	20.94	Y		N	N			N			Positive
ID CC94	29	F	170	63	21.8	Y		N	N			N			Negative
ID CC95	29	F	155	70	29.14	Y		N	Y	10	Mild driker	N			Negative
ID CC96	33	M	165	68	24.98	Y		N				N			Positive
ID CC97	53	M	176	69	22.28	Y		N				N			Negative
ID CC98	50	F	167	85	30.48	Y		Yes -hypertension and Diabetes				N			Negative
